# Supplementary material for: Structure of SRSF1 RRM1 bound to RNA reveals an unexpected bimodal mode of interaction and explains its involvement in SMN1 exon7 splicing
Source: Nat Commun. 2021 Jan 18;12:428. doi: 10.1038/s41467-020-20481-w (PMC7813835; doi:10.1038/s41467-020-20481-w)
Supplement: Supplementary file 4 — Source data [file 41467_2020_20481_MOESM4_ESM.zip › source_data_file/Fig3C_RTpcr_quantifications.xlsx]

## Sheet: Sheet1
	negative	wt	E87N	Y19A
expt1	47.8196	53.8299	66.5509	49.1433
expt2	45.3992	56.1113	68.214	51.0955
expt3	45.8643	59.8168	75.2326	54.2315
mean	46.361	56.586	69.9992	51.4901
deviation	1.28437	3.02155	4.60794	2.56696
T test		0.00571429	0.00102316	0.0363966
